# Supplementary material for: Genomic diversity and evolution analysis of severe fever with thrombocytopenia syndrome in East Asia from 2010 to 2022
Source: Front Microbiol. 2023 Aug 21;14:1233693. doi: 10.3389/fmicb.2023.1233693 (PMC10476882; doi:10.3389/fmicb.2023.1233693)
Supplement: Supplementary file 1 [file Data_Sheet_1.zip]

Archive with 5 entries (5 files):
- Supplementary Figure S1.DOCX
- Supplementary Table S1.docx
- Supplementary Table S2.DOCX
- Supplementary Table S3.DOCX
- Supplementary Table S4.DOCX
